# Supplementary material for: Microstructural and Thermal Transport Properties of Regioregular Poly(3-hexylthiophene-2,5-diyl) Thin Films
Source: Materials (Basel). 2022 Nov 2;15(21):7700. doi: 10.3390/ma15217700 (PMC9654977; doi:10.3390/ma15217700)
Supplement: Supplementary file 1 [file materials-15-07700-s001.zip]

Archive with 33 entries (31 files):
- Definitions/
- Definitions/chicago2.bst
- Definitions/journalnames.tex
- Definitions/logo-ccby-eps-converted-to.pdf
- Definitions/logo-ccby.eps
- Definitions/logo-mdpi-eps-converted-to.pdf
- Definitions/logo-mdpi.eps
- Definitions/logo-orcid-eps-converted-to.pdf
- Definitions/logo-orcid.eps
- Definitions/logo-orcid.pdf
- Definitions/logo-updates.eps
- Definitions/logo-updates.pdf
- Definitions/materials-logo-eps-converted-to.pdf
- Definitions/materials-logo.eps
- Definitions/mdpi.bst
- Definitions/mdpi.cls
- Definitions/SIAFM.png
- Definitions/SIcorrelations.png
- Definitions/SIGIWAXSFit.png
- Definitions/SIGIWAXSQuartz.png
- Definitions/SIthickness.png
- figuresSI/
- figuresSI/SIAFM.png
- figuresSI/SIcorrelations.png
- figuresSI/SIGIWAXSFit.png
- figuresSI/SIGIWAXSQuartz.png
- figuresSI/SIthickness.png
- materials-1977741-supplementary.aux
- materials-1977741-supplementary.log
- materials-1977741-supplementary.out
- materials-1977741-supplementary.pdf
- materials-1977741-supplementary.synctex.gz
- materials-1977741-supplementary.tex
