# Supplementary material for: Microstructural and Thermal Transport Properties of Regioregular Poly(3-hexylthiophene-2,5-diyl) Thin Films
Source: Materials (Basel). 2022 Nov 2;15(21):7700. doi: 10.3390/ma15217700 (PMC9654977; doi:10.3390/ma15217700)
Supplement: Supplementary file 1 [file materials-15-07700-s001.zip › materials-1977741-supplementary.aux]

\relax 
\providecommand\hyper@newdestlabel[2]{}
\bibstyle{Definitions/mdpi}
\providecommand\HyperFirstAtBeginDocument{\AtBeginDocument}
\HyperFirstAtBeginDocument{\ifx\hyper@anchor\@undefined
\global\let\oldcontentsline\contentsline
\gdef\contentsline#1#2#3#4{\oldcontentsline{#1}{#2}{#3}}
\global\let\oldnewlabel\newlabel
\gdef\newlabel#1#2{\newlabelxx{#1}#2}
\gdef\newlabelxx#1#2#3#4#5#6{\oldnewlabel{#1}{{#2}{#3}}}
\AtEndDocument{\ifx\hyper@anchor\@undefined
\let\contentsline\oldcontentsline
\let\newlabel\oldnewlabel
\fi}
\fi}
\global\let\hyper@last\relax 
\gdef\HyperFirstAtBeginDocument#1{#1}
\providecommand\HyField@AuxAddToFields[1]{}
\providecommand\HyField@AuxAddToCoFields[2]{}
\providecommand*\new@tpo@label[2]{}
\newmarginnote{note.1.1}{{1}{10945661sp}}
\@writefile{toc}{\contentsline {section}{\numberline {S1}Height and phase atomic force microscopy images}{1}{section.1}\protected@file@percent }
\@writefile{lof}{\contentsline {figure}{\numberline {S1}{\ignorespaces AFM measurement of the surface topography of spin cast films. a) \text  {$\overline  {M}_w$=32.5\nobreakspace  {}kg\nobreakspace  {}mol$^{-1}$}, b) \text  {$\overline  {M}_w$=62.5\nobreakspace  {}kg\nobreakspace  {}mol$^{-1}$}, c) \text  {$\overline  {M}_w$=92.5\nobreakspace  {}kg\nobreakspace  {}mol$^{-1}$}. All AFM images were acquired at a Bruker Dimension Icon equipped with a Nanoscope V Controller. Tapping mode was applied under ambient conditions ($f_{nom}$ = 300 kHz, $k_{nom}$ = 26 N m$^{-1}$). Topography and phase data is depicted.\relax }}{1}{figure.caption.1}\protected@file@percent }
\providecommand*\caption@xref[2]{\@setref\relax\@undefined{#1}}
\newlabel{figSI:AFM}{{S1}{1}{AFM measurement of the surface topography of spin cast films. a) \text {$\overline {M}_w$=32.5~kg~mol$^{-1}$}, b) \text {$\overline {M}_w$=62.5~kg~mol$^{-1}$}, c) \text {$\overline {M}_w$=92.5~kg~mol$^{-1}$}. All AFM images were acquired at a Bruker Dimension Icon equipped with a Nanoscope V Controller. Tapping mode was applied under ambient conditions ($f_{nom}$ = 300 kHz, $k_{nom}$ = 26 N m$^{-1}$). Topography and phase data is depicted.\relax }{figure.caption.1}{}}
\@writefile{toc}{\contentsline {section}{\numberline {S2}Thickness Dependency of Thermal Conductivity}{2}{section.2}\protected@file@percent }
\@writefile{lof}{\contentsline {figure}{\numberline {S2}{\ignorespaces Thermal conductivity as a function of film thickness.\relax }}{2}{figure.caption.2}\protected@file@percent }
\newlabel{figSI:thickness}{{S2}{2}{Thermal conductivity as a function of film thickness.\relax }{figure.caption.2}{}}
\@writefile{toc}{\contentsline {section}{\numberline {S3}Additional Correlations of Microstructure and Thermal Conductivity}{2}{section.3}\protected@file@percent }
\@writefile{lof}{\contentsline {figure}{\numberline {S3}{\ignorespaces Correlations between extracted microstructural properties and thermal conductivity: \textbf  {a}\nobreakspace  {}Relation between the 0-0 transition energy and the thermal conductivity. \textbf  {b}\nobreakspace  {}Relation between the Gaussian linewidth and the thermal conductivity.\relax }}{2}{figure.caption.3}\protected@file@percent }
\newlabel{figSI:correlations}{{S3}{2}{Correlations between extracted microstructural properties and thermal conductivity: \textbf {a}~Relation between the 0-0 transition energy and the thermal conductivity. \textbf {b}~Relation between the Gaussian linewidth and the thermal conductivity.\relax }{figure.caption.3}{}}
\@writefile{toc}{\contentsline {section}{\numberline {S4}GIWAXS of Quartz Reference}{3}{section.4}\protected@file@percent }
\@writefile{lof}{\contentsline {figure}{\numberline {S4}{\ignorespaces 2D GIWAXS data of the Quartz substrate.\relax }}{3}{figure.caption.4}\protected@file@percent }
\newlabel{figSI:GIWAXSQuartz}{{S4}{3}{2D GIWAXS data of the Quartz substrate.\relax }{figure.caption.4}{}}
\@writefile{toc}{\contentsline {section}{\numberline {S5}Additional Extracted GIWAXS Parameters}{3}{section.5}\protected@file@percent }
\@writefile{lof}{\contentsline {figure}{\numberline {S5}{\ignorespaces Fit parameters from GIWAXS data: \textbf  {a}\nobreakspace  {}Peak width of the horizontal $\pi $-$\pi $ stacking signal (001). \textbf  {b}\nobreakspace  {}Peak width of the vertical lamellar stacking signal (100).\relax }}{3}{figure.caption.5}\protected@file@percent }
\newlabel{figSI:GIWAXSFit}{{S5}{3}{Fit parameters from GIWAXS data: \textbf {a}~Peak width of the horizontal $\pi $-$\pi $ stacking signal (001). \textbf {b}~Peak width of the vertical lamellar stacking signal (100).\relax }{figure.caption.5}{}}
\newlabel{LastPage}{{}{3}{}{page.3}{}}
\xdef\lastpage@lastpage{3}
\xdef\lastpage@lastpageHy{3}
\expandafter\ifx\csname c@page@totc\endcsname\relax\newcounter{page@totc}\fi\setcounter{page@totc}{4}
