# Supplementary material for: Microstructural and Thermal Transport Properties of Regioregular Poly(3-hexylthiophene-2,5-diyl) Thin Films
Source: Materials (Basel). 2022 Nov 2;15(21):7700. doi: 10.3390/ma15217700 (PMC9654977; doi:10.3390/ma15217700)
Supplement: Supplementary file 1 [file materials-15-07700-s001.zip › materials-1977741-supplementary.out]

\BOOKMARK [1][]{section.1}{\376\377\000H\000e\000i\000g\000h\000t\000\040\000a\000n\000d\000\040\000p\000h\000a\000s\000e\000\040\000a\000t\000o\000m\000i\000c\000\040\000f\000o\000r\000c\000e\000\040\000m\000i\000c\000r\000o\000s\000c\000o\000p\000y\000\040\000i\000m\000a\000g\000e\000s}{}% 1
\BOOKMARK [1][]{section.2}{\376\377\000T\000h\000i\000c\000k\000n\000e\000s\000s\000\040\000D\000e\000p\000e\000n\000d\000e\000n\000c\000y\000\040\000o\000f\000\040\000T\000h\000e\000r\000m\000a\000l\000\040\000C\000o\000n\000d\000u\000c\000t\000i\000v\000i\000t\000y}{}% 2
\BOOKMARK [1][]{section.3}{\376\377\000A\000d\000d\000i\000t\000i\000o\000n\000a\000l\000\040\000C\000o\000r\000r\000e\000l\000a\000t\000i\000o\000n\000s\000\040\000o\000f\000\040\000M\000i\000c\000r\000o\000s\000t\000r\000u\000c\000t\000u\000r\000e\000\040\000a\000n\000d\000\040\000T\000h\000e\000r\000m\000a\000l\000\040\000C\000o\000n\000d\000u\000c\000t\000i\000v\000i\000t\000y}{}% 3
\BOOKMARK [1][]{section.4}{\376\377\000G\000I\000W\000A\000X\000S\000\040\000o\000f\000\040\000Q\000u\000a\000r\000t\000z\000\040\000R\000e\000f\000e\000r\000e\000n\000c\000e}{}% 4
\BOOKMARK [1][]{section.5}{\376\377\000A\000d\000d\000i\000t\000i\000o\000n\000a\000l\000\040\000E\000x\000t\000r\000a\000c\000t\000e\000d\000\040\000G\000I\000W\000A\000X\000S\000\040\000P\000a\000r\000a\000m\000e\000t\000e\000r\000s}{}% 5
