# Supplementary material for: Microstructural and Thermal Transport Properties of Regioregular Poly(3-hexylthiophene-2,5-diyl) Thin Films
Source: Materials (Basel). 2022 Nov 2;15(21):7700. doi: 10.3390/ma15217700 (PMC9654977; doi:10.3390/ma15217700)
Supplement: Supplementary file 1 [file materials-15-07700-s001.zip › materials-1977741-supplementary.tex]

%  LaTeX support: latex@mdpi.com 
%  For support, please attach all files needed for compiling as well as the log file, and specify your operating system, LaTeX version, and LaTeX editor.

%=================================================================
\documentclass[materials,supfile,accept,pdftex,moreauthors]{Definitions/mdpi} 
% For posting an early version of this manuscript as a preprint, you may use "preprints" as the journal and change "submit" to "accept". The document class line would be, e.g., \documentclass[preprints,article,accept,moreauthors,pdftex]{mdpi}. This is especially recommended for submission to arXiv, where line numbers should be removed before posting. For preprints.org, the editorial staff will make this change immediately prior to posting.

%--------------------
% Class Options:
%--------------------
%----------
% journal
%----------
% Choose between the following MDPI journals:
% acoustics, actuators, addictions, admsci, adolescents, aerospace, agriculture, agriengineering, agronomy, ai, algorithms, allergies, alloys, analytica, animals, antibiotics, antibodies, antioxidants, applbiosci, appliedchem, appliedmath, applmech, applmicrobiol, applnano, applsci, aquacj, architecture, arts, asc, asi, astronomy, atmosphere, atoms, audiolres, automation, axioms, bacteria, batteries, bdcc, behavsci, beverages, biochem, bioengineering, biologics, biology, biomass, biomechanics, biomed, biomedicines, biomedinformatics, biomimetics, biomolecules, biophysica, biosensors, biotech, birds, bloods, blsf, brainsci, breath, buildings, businesses, cancers, carbon, cardiogenetics, catalysts, cells, ceramics, challenges, chemengineering, chemistry, chemosensors, chemproc, children, chips, cimb, civileng, cleantechnol, climate, clinpract, clockssleep, cmd, coasts, coatings, colloids, colorants, commodities, compounds, computation, computers, condensedmatter, conservation, constrmater, cosmetics, covid, crops, cryptography, crystals, csmf, ctn, curroncol, currophthalmol, cyber, dairy, data, dentistry, dermato, dermatopathology, designs, diabetology, diagnostics, dietetics, digital, disabilities, diseases, diversity, dna, drones, dynamics, earth, ebj, ecologies, econometrics, economies, education, ejihpe, electricity, electrochem, electronicmat, electronics, encyclopedia, endocrines, energies, eng, engproc, ent, entomology, entropy, environments, environsciproc, epidemiologia, epigenomes, est, fermentation, fibers, fintech, fire, fishes, fluids, foods, forecasting, forensicsci, forests, foundations, fractalfract, fuels, futureinternet, futureparasites, futurepharmacol, futurephys, futuretransp, galaxies, games, gases, gastroent, gastrointestdisord, gels, genealogy, genes, geographies, geohazards, geomatics, geosciences, geotechnics, geriatrics, hazardousmatters, healthcare, hearts, hemato, heritage, highthroughput, histories, horticulturae, humanities, humans, hydrobiology, hydrogen, hydrology, hygiene, idr, ijerph, ijfs, ijgi, ijms, ijns, ijtm, ijtpp, immuno, informatics, information, infrastructures, inorganics, insects, instruments, inventions, iot, j, jal, jcdd, jcm, jcp, jcs, jdb, jeta, jfb, jfmk, jimaging, jintelligence, jlpea, jmmp, jmp, jmse, jne, jnt, jof, joitmc, jor, journalmedia, jox, jpm, jrfm, jsan, jtaer, jzbg, kidney, kidneydial, knowledge, land, languages, laws, life, liquids, literature, livers, logics, logistics, lubricants, lymphatics, machines, macromol, magnetism, magnetochemistry, make, marinedrugs, materials, materproc, mathematics, mca, measurements, medicina, medicines, medsci, membranes, merits, metabolites, metals, meteorology, methane, metrology, micro, microarrays, microbiolres, micromachines, microorganisms, microplastics, minerals, mining, modelling, molbank, molecules, mps, msf, mti, muscles, nanoenergyadv, nanomanufacturing, nanomaterials, ncrna, network, neuroglia, neurolint, neurosci, nitrogen, notspecified, nri, nursrep, nutraceuticals, nutrients, obesities, oceans, ohbm, onco, oncopathology, optics, oral, organics, organoids, osteology, oxygen, parasites, parasitologia, particles, pathogens, pathophysiology, pediatrrep, pharmaceuticals, pharmaceutics, pharmacoepidemiology, pharmacy, philosophies, photochem, photonics, phycology, physchem, physics, physiologia, plants, plasma, pollutants, polymers, polysaccharides, poultry, powders, preprints, proceedings, processes, prosthesis, proteomes, psf, psych, psychiatryint, psychoactives, publications, quantumrep, quaternary, qubs, radiation, reactions, recycling, regeneration, religions, remotesensing, reports, reprodmed, resources, rheumato, risks, robotics, ruminants, safety, sci, scipharm, seeds, sensors, separations, sexes, signals, sinusitis, skins, smartcities, sna, societies, socsci, software, soilsystems, solar, solids, sports, standards, stats, stresses, surfaces, surgeries, suschem, sustainability, symmetry, synbio, systems, taxonomy, technologies, telecom, test, textiles, thalassrep, thermo, tomography, tourismhosp, toxics, toxins, transplantology, transportation, traumacare, traumas, tropicalmed, universe, urbansci, uro, vaccines, vehicles, venereology, vetsci, vibration, viruses, vision, waste, water, wem, wevj, wind, women, world, youth, zoonoticdis 

%---------
% article
%---------
% The default type of manuscript is "article", but can be replaced by: 
% abstract, addendum, article, book, bookreview, briefreport, casereport, comment, commentary, communication, conferenceproceedings, correction, conferencereport, entry, expressionofconcern, extendedabstract, datadescriptor, editorial, essay, erratum, hypothesis, interestingimage, obituary, opinion, projectreport, reply, retraction, review, perspective, protocol, shortnote, studyprotocol, systematicreview, supfile, technicalnote, viewpoint, guidelines, registeredreport, tutorial
% supfile = supplementary materials

%----------
% submit
%----------
% The class option "submit" will be changed to "accept" by the Editorial Office when the paper is accepted. This will only make changes to the frontpage (e.g., the logo of the journal will get visible), the headings, and the copyright information. Also, line numbering will be removed. Journal info and pagination for accepted papers will also be assigned by the Editorial Office.

%------------------
% moreauthors
%------------------
% If there is only one author the class option oneauthor should be used. Otherwise use the class option moreauthors.

%---------
% pdftex
%---------
% The option pdftex is for use with pdfLaTeX. If eps figures are used, remove the option pdftex and use LaTeX and dvi2pdf.

%=================================================================
% MDPI internal commands
\firstpage{1} 
\makeatletter 
\setcounter{page}{\@firstpage} 
\makeatother
\pubvolume{15}
\issuenum{21}
\articlenumber{7700}
\pubyear{2022}
\copyrightyear{2022}
\externaleditor{Academic Editor:  Nelson Wilbur Pech-May} % For journal Automation, please change Academic Editor to "Communicated by"
\datereceived{2 October 2022} 
\dateaccepted{28 October 2022} 
\datepublished{2 November 2022} 
\hreflink{https://doi.org/10.3390/ma15217700} % If needed use \linebreak#
%------------------------------------------------------------------
% The following line should be uncommented if the LaTeX file is uploaded to arXiv.org
%\pdfoutput=1

%=================================================================
% Add packages and commands here. The following packages are loaded in our class file: fontenc, inputenc, calc, indentfirst, fancyhdr, graphicx, epstopdf, lastpage, ifthen, lineno, float, amsmath, setspace, enumitem, mathpazo, booktabs, titlesec, etoolbox, tabto, xcolor, soul, multirow, microtype, tikz, totcount, changepage, attrib, upgreek, cleveref, amsthm, hyphenat, natbib, hyperref, footmisc, url, geometry, newfloat, caption

%=================================================================
%% Please use the following mathematics environments: Theorem, Lemma, Corollary, Proposition, Characterization, Property, Problem, Example, ExamplesandDefinitions, Hypothesis, Remark, Definition, Notation, Assumption
%% For proofs, please use the proof environment (the amsthm package is loaded by the MDPI class).

%=================================================================
% Full title of the paper (Capitalized)
\Title{\textls[-25]{Microstructural and Thermal Transport Properties of Regioregular Poly(3-hexylthiophene-2,5-diyl)} Thin~Films}

% MDPI internal command: Title for citation in the left column
\TitleCitation{Microstructural and Thermal Transport Properties of Regioregular Poly(3-hexylthiophene-2,5-diyl) Thin Films}

% Author Orchid ID: enter ID or remove command
\newcommand{\orcidauthorA}{0000-0003-2629-8450} % Markus
\newcommand{\orcidauthorB}{0000-0002-7167-7348} % Fabian
\newcommand{\orcidauthorC}{0000-0002-0151-5562} % Eva
\newcommand{\orcidauthorD}{0000-0002-2515-8379}


% Authors, for the paper (add full first names)
\Author{{Kai Herrmann} 
$^{1}$, Simon Freund $^{1}$\href{https://orcid.org/0000-0002-2515-8379}{\orcidicon}, Fabian Eller  $^{2}$\href{https://orcid.org/0000-0002-7167-7348}{\orcidicon}, Tamino Rößler $^{3}$, Georg Papastavrou $^{3,4}$, Eva~M.~Herzig~$^{2}$\href{https://orcid.org/0000-0002-0151-5562}{\orcidicon} and~{Markus Retsch} 
 $^{1,4,}$*\href{https://orcid.org/0000-0003-2629-8450}{\orcidicon}}

%\longauthorlist{yes}

% MDPI internal command: Authors, for metadata in PDF
\AuthorNames{Kai Herrmann, Simon Freund, Fabian Eller, Tamino Rößler, Georg Papastavrou, Eva M. Herzig, and Markus Retsch}

% MDPI internal command: Authors, for citation in the left column
\AuthorCitation{{Herrmann}, K.; Freund, S.; Eller, F.;  Rößler, T.; Papastavrou, G.; Herzig, E.M.; Retsch, M.}%Please carefully check the accuracy of names.

% Affiliations
\address{%
$^{1}$ \quad Department of Chemistry, Physical Chemistry 1, University of Bayreuth, Universitätsstraße 30, \linebreak 95447 Bayreuth, Germany\\
$^{2}$ \quad Dynamics and Structure Formation---Herzig {Group}, {Department} %MDPI: Address order should be from subordinate to superior. so we change it, please confirm-confirmed, institute was changed to department
 of Physics, University of Bayreuth, Universitätsstraße 30, 95447 Bayreuth, Germany\\
$^{3}$ \quad Physical Chemistry 2, University of Bayreuth, Universitätsstr 30, 95447 Bayreuth, Germany\\
$^{4}$ \quad Bavarian Polymer Institute, Bayreuth Center for Colloids and Interfaces and Bavarian Center for Battery Technology (BayBatt), University of Bayreuth, Universitätsstraße 30, 95447 Bayreuth, Germany}

% Contact information of the corresponding author
\corres{Correspondence: retsch@uni-bayreuth.de}
% The commands \thirdnote{} till \eighthnote{} are available for further notes

%\simplesumm{} % Simple summary

%\conference{} % An extended version of a conference paper


% The fields PACS, MSC, and JEL may be left empty or commented out if not applicable
%\PACS{J0101}
%\MSC{}
%\JEL{}

%%%%%%%%%%%%%%%%%%%%%%%%%%%%%%%%%%%%%%%%%%
% Only for the journal Diversity
%\LSID{\url{http://}}

%%%%%%%%%%%%%%%%%%%%%%%%%%%%%%%%%%%%%%%%%%
% Only for the journal Applied Sciences:
%\featuredapplication{Authors are encouraged to provide a concise description of the specific application or a potential application of the work. This section is not mandatory.}
%%%%%%%%%%%%%%%%%%%%%%%%%%%%%%%%%%%%%%%%%%

%%%%%%%%%%%%%%%%%%%%%%%%%%%%%%%%%%%%%%%%%%
% Only for the journal Data:
%\dataset{DOI number or link to the deposited data set in cases where the data set is published or set to be published separately. If the data set is submitted and will be published as a supplement to this paper in the journal Data, this field will be filled by the editors of the journal. In this case, please make sure to submit the data set as a supplement when entering your manuscript into our manuscript editorial system.}

%\datasetlicense{license under which the data set is made available (CC0, CC-BY, CC-BY-SA, CC-BY-NC, etc.)}

%%%%%%%%%%%%%%%%%%%%%%%%%%%%%%%%%%%%%%%%%%
% Only for the journal Toxins
%\keycontribution{The breakthroughs or highlights of the manuscript. Authors can write one or two sentences to describe the most important part of the paper.}

%%%%%%%%%%%%%%%%%%%%%%%%%%%%%%%%%%%%%%%%%%
% Only for the journal Encyclopedia
%\encyclopediadef{Instead of the abstract}
%\entrylink{The Link to this entry published on the encyclopedia platform.}
%%%%%%%%%%%%%%%%%%%%%%%%%%%%%%%%%%%%%%%%%%
\begin{document}

%%%%%%%%%%%%%%%%%%%%%%%%%%%%%%%%%%%%%%%%%%
\renewcommand{\thesection}{S\arabic{section}}
\renewcommand{\thefigure}{S\arabic{figure}}
\setcounter{section}{0}
\setcounter{figure}{0}

\section{Height and phase atomic force microscopy images}

Height and phase images of spin cast P3HT films from chlorobenzene are shown in Figure~\ref{figSI:AFM}. The granular surface exhibits height undulations of a few 10 nm. P3HT lamellar stacks could not be resolved.

\begin{figure}[H]
\centering
\includegraphics[width=\textwidth]{figuresSI/SIAFM.png}
\caption{AFM measurement of the surface topography of spin cast films. a) \text{$\overline{M}_w$=32.5~kg~mol$^{-1}$}, b) \text{$\overline{M}_w$=62.5~kg~mol$^{-1}$}, c) \text{$\overline{M}_w$=92.5~kg~mol$^{-1}$}. All AFM images were acquired at a Bruker Dimension Icon equipped with a Nanoscope V Controller. Tapping mode was applied under ambient conditions ($f_{nom}$ = 300 kHz, $k_{nom}$ = 26 N m$^{-1}$). Topography and phase data is depicted.\label{figSI:AFM}}
\end{figure}   
\newpage

\section{Thickness Dependency of Thermal Conductivity}

The thickness dependence of the thermal conductivity for all samples examined in this work is shown in Figure~\ref{figSI:thickness}. No influence of the film thickness can be seen here, which verifies that the thermal conductivity in the investigated thickness range is independent of the film thickness. Typically, the influence of the film thickness on the thermal conductivity of polymers is only present below 100~nm.

\begin{figure}[H]
\centering
\includegraphics[width=\textwidth]{figuresSI/SIthickness.png}
\caption{Thermal conductivity as a function of film thickness.\label{figSI:thickness}}
\end{figure}   

\section{Additional Correlations of Microstructure and Thermal Conductivity}

Further correlations between microstructure parameters and thermal conductivity not shown in the main manuscript are shown in Figure~\ref{figSI:correlations}. In this respect, there do not appear to be any direct correlations between the 0-0 transition energy or the Gaussian linewidth and the thermal conductivity in the range of measurement inaccuracies.

\begin{figure}[H]
\includegraphics[width=\textwidth]{figuresSI/SIcorrelations.png}
\caption{Correlations between extracted microstructural properties and thermal conductivity: \textbf{a}~Relation between the 0-0 transition energy and the thermal conductivity. \textbf{b}~Relation between the Gaussian linewidth and the thermal conductivity.\label{figSI:correlations}}
\end{figure}   

\section{GIWAXS of Quartz Reference}

The background scattering of the GIWAXS measurements originating from substrate scattering is a broad feature as shown in the GIWAXS measurement of a Quartz substrate in Figure~\ref{figSI:GIWAXSQuartz}. This feature is found underneath the $\pi$-$\pi$ stacking signal. 

\begin{figure}[H]

\includegraphics[width=0.66\textwidth]{figuresSI/SIGIWAXSQuartz.png}
\caption{2D GIWAXS data of the Quartz substrate.\label{figSI:GIWAXSQuartz}}
\end{figure}   

\section{Additional Extracted GIWAXS Parameters}

Figure~\ref{figSI:GIWAXSFit} shows the peak widths of the $\pi$-$\pi$ and the dominant lamellar peak from the GIWAXS measurements, two further fit parameters of the data presented in the main manuscript. The color code is analogous to that of the main manuscript. 

\begin{figure}[H]
\includegraphics[width=\textwidth]{figuresSI/SIGIWAXSFit.png}
\caption{Fit parameters from GIWAXS data: \textbf{a}~Peak width of the horizontal $\pi$-$\pi$ stacking signal (001). \textbf{b}~Peak width of the vertical lamellar stacking signal (100).\label{figSI:GIWAXSFit}}
\end{figure} 
\end{document}
